# Supplementary material for: Conformational Flexibility and Local Frustration in the Functional States of the SARS-CoV-2 Spike B.1.1.7 and B.1.351 Variants: Mutation-Induced Allosteric Modulation Mechanism of Functional Dynamics and Protein Stability
Source: Int J Mol Sci. 2022 Jan 31;23(3):1646. doi: 10.3390/ijms23031646 (PMC8836237; doi:10.3390/ijms23031646)
Supplement: Supplementary file 1 [file ijms-23-01646-s001.zip]

Archive with 1 entries (1 files):
- ijms-1534641-supplementary.pdf
